# Supplementary material for: Views and Perceptions of People Aged 55+ on the Vaccination Programme for Older Adults in the UK: A Qualitative Study
Source: Vaccines (Basel). 2023 Apr 20;11(4):870. doi: 10.3390/vaccines11040870 (PMC10144107; doi:10.3390/vaccines11040870)
Supplement: Supplementary file 1 [file vaccines-11-00870-s001.zip]

Archive with 1 entries (1 files):
- vaccines-2291376-supplementary.pdf
